# Supplementary material for: SubcloneSeeker: a computational framework for reconstructing tumor clone structure for cancer variant interpretation and prioritization
Source: Genome Biol. 2014 Aug 26;15(8):443. doi: 10.1186/s13059-014-0443-x (PMC4180956; doi:10.1186/s13059-014-0443-x)
Supplement: Additional file 2 — The dataset of SNVs of TCGA-13-0913 primary and relapse samples. [file 13059_2014_443_MOESM2_ESM.zip]

Archive with 1 entries (1 files):
- 1691129011290725_add3.csv
