# Supplementary material for: SubcloneSeeker: a computational framework for reconstructing tumor clone structure for cancer variant interpretation and prioritization
Source: Genome Biol. 2014 Aug 26;15(8):443. doi: 10.1186/s13059-014-0443-x (PMC4180956; doi:10.1186/s13059-014-0443-x)
Supplement: Additional file 3 — The dataset of CNVs of TCGA-13-0913 primary and relapse samples. [file 13059_2014_443_MOESM3_ESM.txt]

Chrom	StartPos	EndPos	PriSegMean	RelSegMean
chr1	827249	16704522	-0.6111	0.0913
chr1	17148592	28306092	-0.6061	0.0913
chr1	32445893	55728543	0.1026	0.089
chr1	55751350	178293673	0.12	0.089
chr1	55751350	178293673	0.12	0.1155
chr1	178305679	198802584	0.1465	0.1155
chr1	199719718	214812626	0.1115	0.1155
chr1	214834795	247186514	0.1002	0.1155
chr10	126361	56703405	0.1066	0.0412
chr10	126361	56703405	0.1066	0.0476
chr10	70900112	82629783	0.4966	0.3788
chr10	82643958	103108975	-0.6437	-0.5158
chr10	82643958	103108975	-0.6437	-0.4798
chr10	116025050	135285645	0.1419	0.3445
chr11	4932214	33176837	-0.6501	-0.4819
chr11	4932214	33176837	-0.6501	-0.5103
chr11	40654936	49125530	-0.6239	-0.462
chr11	51239273	61838094	-0.608	-0.4716
chr11	61840384	82009287	0.1391	0.107
chr11	107297290	132288153	0.4494	0.0817
chr11	107297290	132288153	0.4494	0.0873
chr12	33854	73000521	0.1199	0.0838
chr12	33854	73000521	0.1199	0.1006
chr12	73008553	132289090	-0.6258	-0.4897
chr13	18194544	33030946	-0.6448	-0.5056
chr13	36989091	50399551	0.127	0.047
chr13	50401705	61281232	0.7	0.4528
chr13	74729049	93202589	0.189	0.3959
chr13	74729049	93202589	0.189	0.0635
chr14	18505611	52649370	0.1401	0.0877
chr14	52660995	71945512	-0.6511	-0.499
chr14	79183154	106355517	-0.6287	-0.4882
chr15	24803172	42597098	0.099	0.021
chr15	42613864	75101524	0.032	0.021
chr15	79299350	100298352	0.0931	0.0939
chr16	33628	9853701	-0.5746	0.0064
chr16	20994172	61263133	0.0851	0.0414
chr16	20994172	61263133	0.0851	0.0309
chr16	74727255	88690571	0.1004	-0.4715
chr17	48858	11038403	0.1098	0.1046
chr17	11046217	31461588	-0.6429	-0.4858
chr17	37207155	52440878	0.1274	0.077
chr17	52455229	68326225	0.0906	0.077
chr18	2368123	14216845	0.1132	0.0798
chr18	18636742	36509250	-0.6496	-0.521
chr18	36524577	76116026	-0.6482	-0.521
chr18	36524577	76116026	-0.6482	-0.5229
chr19	216768	9500023	-0.5475	-0.424
chr19	9501320	45409838	0.0948	0.1577
chr19	45412217	54204860	-0.6012	0.1577
chr19	45412217	54204860	-0.6012	-0.43
chr2	7019	9770589	0.0755	0.0587
chr2	9950538	23826348	0.1004	0.0703
chr2	23828389	70174887	0.5018	0.0652
chr2	23828389	70174887	0.5018	0.3859
chr2	78550858	104851688	0.1103	0.0652
chr2	78550858	104851688	0.1103	0.092
chr2	104861111	133679404	-0.6582	-0.4972
chr2	133701335	148135358	-0.6496	-0.5191
chr2	148143254	178939612	0.1169	0.0954
chr2	183123038	229160131	0.1168	0.0954
chr2	183123038	229160131	0.1168	-0.4918
chr2	229250832	240971042	0.0905	0.069
chr20	12719	14030159	0.499	0.3761
chr20	18854105	35560280	0.1041	0.0666
chr20	35564517	62379059	0.4899	0.0806
chr21	14307689	46922972	-0.6387	-0.5195
chr21	14307689	46922972	-0.6387	-0.4623
chr22	25202961	49571068	-0.6274	-0.4761
chr3	37075	38653070	0.1064	0.0828
chr3	37075	38653070	0.1064	0.0722
chr3	38761528	52162328	0.1011	0.0722
chr3	52539782	77251925	0.0833	0.0683
chr3	77277359	153633396	0.1245	0.0832
chr3	153637025	169319971	-0.6312	-0.5143
chr3	169324931	182124915	0.1273	0.087
chr3	182133787	190638345	0.1312	0.087
chr3	190695181	199329592	0.1203	0.087
chr4	2732713	58892385	0.1008	0.3545
chr4	2732713	58892385	0.1008	0.0798
chr4	2732713	58892385	0.1008	-0.5198
chr4	63842706	97482863	-0.636	-0.5198
chr4	97495160	107275274	-0.6126	-0.5198
chr4	107284892	115788613	-0.6293	-0.5198
chr4	115798817	134501366	-0.6274	-0.5198
chr4	134509795	150436327	0.1182	0.1221
chr4	150444457	167541463	-0.6333	-0.5092
chr4	167600292	177943538	-0.615	-0.5069
chr4	177959066	191133609	-0.6607	-0.5069
chr5	79142	22296417	0.087	0.1169
chr5	22306027	66502339	0.122	0.1169
chr5	66503737	93504257	-0.5121	0.1169
chr5	93504284	177357818	0.1184	0.1169
chr6	4463981	29950805	-0.575	0.0777
chr6	4463981	29950805	-0.575	-0.5005
chr6	31881443	54035000	0.1238	0.1042
chr6	58381443	74650995	0.1464	0.1042
chr6	74662644	88696166	0.1372	0.1042
chr6	88799755	106671404	0.1494	0.1506
chr6	106703422	119718581	0.1408	0.1652
chr7	5885810	16050759	-0.6111	-0.0186
chr7	16058083	27827421	0.1101	0.0732
chr7	27847949	63050038	0.0901	0.0742
chr7	63072067	102557949	0.1251	0.0781
chr7	63072067	102557949	0.1251	0.0742
chr7	109792125	150882186	0.1355	0.0553
chr7	109792125	150882186	0.1355	0.0709
chr7	109792125	150882186	0.1355	0.0688
chr8	151472	10591703	-2.9656	-1.8221
chr8	10594354	25022606	-0.6482	-0.495
chr8	25047250	38047739	-0.6504	-0.495
chr8	43647063	55442453	0.1042	0.0824
chr8	55748036	82951175	0.1147	0.0824
chr8	87269233	121018923	-0.6525	-0.5053
chr8	122578368	146264846	0.5384	0.4829
chr9	189055	19364447	0.0979	0.0703
chr9	19367239	32292438	-0.6369	-0.5227
chr9	32296015	85480812	0.0873	-0.515
chr9	32296015	85480812	0.0873	0.0951
chr9	85484305	131183673	-0.6591	-0.515
chr9	85484305	131183673	-0.6591	0.0527
chr9	131253017	140145683	-0.5875	0.0527
